# Supplementary material for: Resistin Contribution to Cardiovascular Risk in Chronic Kidney Disease Male Patients
Source: Cells. 2023 Mar 24;12(7):999. doi: 10.3390/cells12070999 (PMC10093733; doi:10.3390/cells12070999)
Supplement: Supplementary file 1 [file cells-12-00999-s001.zip]

Archive with 1 entries (1 files):
- cells-2257661-supplementary final .pdf
